# Supplementary material for: Gold-Conjugated Nanobodies for Targeted Imaging Using High-Resolution Secondary Ion Mass Spectrometry
Source: Nanomaterials (Basel). 2021 Jul 10;11(7):1797. doi: 10.3390/nano11071797 (PMC8308316; doi:10.3390/nano11071797)
Supplement: Supplementary file 1 [file nanomaterials-11-01797-s001.zip]

Archive with 1 entries (1 files):
- nanomaterials-1256183-supplementary.pdf
